# Supplementary material for: Explaining risk for suicidal ideation in adolescent offspring of mothers with depression
Source: Psychol Med. 2015 Aug 25;46(2):265–75. doi: 10.1017/S0033291715001671 (PMC4682478; doi:10.1017/S0033291715001671)
Supplement: Supplementary file 1 [file S0033291715001671sup001.zip]

Archive with 8 entries (8 files):
- Hammerton_Supplement 1_revised.docx
- Hammerton_Supplementary Figure 1_revised.docx
- Hammerton_Supplementary Figure 2_revised.docx
- Hammerton_Supplementary Figure 3_revised.docx
- Hammerton_Supplementary Figure 4.docx
- Hammerton_Supplementary Table 1.docx
- Hammerton_Supplementary Table 2.docx
- Hammerton_Supplementary Table 3.docx
